# Supplementary material for: Genome-wide identification and immune response analysis of mitogen-activated protein kinase cascades in tea geometrid, Ectropis grisescens Warren (Geometridae, Lepidoptera)
Source: BMC Genomics. 2023 Jun 22;24:344. doi: 10.1186/s12864-023-09446-7 (PMC10286454; doi:10.1186/s12864-023-09446-7)
Supplement: Supplementary file 1 — Additional file 1. [file 12864_2023_9446_MOESM1_ESM.xls]

## Sheet: Eg-Bm-Biological Process (Gene 
Additional table 1. Gene Ontology (GO) biological process terms significantly enriched with Eg-MAPK cascade genes based on B. mori homologous genes.
#term ID	term description	observed gene count	background gene count	strength	false discovery rate	matching proteins (Bm)	matching proteins (Eg)
GO:0000165	MAPK cascade	16	37	2.57	7.11e-36	BGIBMGA000144-TA,Mek,BGIBMGA002032-TA,P38mapk,BGIBMGA004222-TA,BGIBMGA005641-TA,Erk,BGIBMGA007238-TA,Jnk,BGIBMGA007646-TA,BGIBMGA007730-TA,raf,BGIBMGA008980-TA,ask1,BGIBMGA012976-TA,BGIBMGA013442-TA	EgMAP4K3,EgMAP2K1,EgMAP3K12,Egp38,EgMAPK15,EgMAP2K6,EgERK-1/2,EgMAP2K4,EgJNK,EgMAP2K7,EgMAP4K4,EgRaf-1/2,EgMAP3K7,EgMAP3K15,EgTAO,EgMAP3K4
GO:0043406	Positive regulation of map kinase activity	11	25	2.58	6.64e-23	BGIBMGA000144-TA,Mek,BGIBMGA002032-TA,BGIBMGA005641-TA,BGIBMGA007238-TA,BGIBMGA007646-TA,BGIBMGA007730-TA,raf,BGIBMGA008980-TA,ask1,BGIBMGA013442-TA	EgMAP4K3,EgMAP2K1,EgMAP3K12,EgMAP2K6,EgMAP2K4,EgMAP2K7,EgMAP4K4,EgRaf-1/2,EgMAP3K7,EgMAP3K15,EgMAP3K4
GO:0032147	Activation of protein kinase activity	12	52	2.3	1.18e-22	BGIBMGA000144-TA,Mek,BGIBMGA002032-TA,BGIBMGA005641-TA,BGIBMGA007238-TA,BGIBMGA007646-TA,BGIBMGA007730-TA,raf,BGIBMGA008980-TA,ask1,BGIBMGA012976-TA,BGIBMGA013442-TA	EgMAP4K3,EgMAP2K1,EgMAP3K12,EgMAP2K6,EgMAP2K4,EgMAP2K7,EgMAP4K4,EgRaf-1/2,EgMAP3K7,EgMAP3K15,EgTAO,EgMAP3K4
GO:1902533	Positive regulation of intracellular signal transduction	12	172	1.78	1.64e-17	BGIBMGA000144-TA,Mek,BGIBMGA002032-TA,BGIBMGA005641-TA,BGIBMGA007238-TA,BGIBMGA007646-TA,BGIBMGA007730-TA,raf,BGIBMGA008980-TA,ask1,BGIBMGA012976-TA,BGIBMGA013442-TA	EgMAP4K3,EgMAP2K1,EgMAP3K12,EgMAP2K6,EgMAP2K4,EgMAP2K7,EgMAP4K4,EgRaf-1/2,EgMAP3K7,EgMAP3K15,EgTAO,EgMAP3K4
GO:0044093	Positive regulation of molecular function	13	345	1.51	4.39e-16	BGIBMGA000144-TA,Mek,BGIBMGA002032-TA,BGIBMGA005641-TA,Erk,BGIBMGA007238-TA,BGIBMGA007646-TA,BGIBMGA007730-TA,raf,BGIBMGA008980-TA,ask1,BGIBMGA012976-TA,BGIBMGA013442-TA	EgMAP4K3,EgMAP2K1,EgMAP3K12,EgMAP2K6,EgERK-1/2,EgMAP2K4,EgMAP2K7,EgMAP4K4,EgRaf-1/2,EgMAP3K7,EgMAP3K15,EgTAO,EgMAP3K4
GO:0033554	Cellular response to stress	14	540	1.35	1.32e-15	BGIBMGA000144-TA,Mek,BGIBMGA002032-TA,P38mapk,BGIBMGA004222-TA,BGIBMGA005641-TA,Erk,BGIBMGA007238-TA,Jnk,BGIBMGA007646-TA,BGIBMGA007730-TA,raf,BGIBMGA012976-TA,BGIBMGA013442-TA	EgMAP4K3,EgMAP2K1,EgMAP3K12,Egp38,EgMAPK15,EgMAP2K6,EgERK-1/2,EgMAP2K4,EgJNK,EgMAP2K7,EgMAP4K4,EgRaf-1/2,EgTAO,EgMAP3K4
GO:0031098	Stress-activated protein kinase signaling cascade	8	27	2.41	2.08e-15	BGIBMGA000144-TA,BGIBMGA005641-TA,BGIBMGA007238-TA,Jnk,BGIBMGA007646-TA,BGIBMGA007730-TA,BGIBMGA012976-TA,BGIBMGA013442-TA	EgMAP4K3,EgMAP2K6,EgMAP2K4,EgJNK,EgMAP2K7,EgMAP4K4,EgTAO,EgMAP3K4
GO:0048584	Positive regulation of response to stimulus	13	443	1.4	7.32e-15	BGIBMGA000144-TA,Mek,BGIBMGA002032-TA,BGIBMGA005641-TA,Erk,BGIBMGA007238-TA,BGIBMGA007646-TA,BGIBMGA007730-TA,raf,BGIBMGA008980-TA,ask1,BGIBMGA012976-TA,BGIBMGA013442-TA	EgMAP4K3,EgMAP2K1,EgMAP3K12,EgMAP2K6,EgERK-1/2,EgMAP2K4,EgMAP2K7,EgMAP4K4,EgRaf-1/2,EgMAP3K7,EgMAP3K15,EgTAO,EgMAP3K4
GO:0051403	Stress-activated mapk cascade	7	21	2.46	9.69e-14	BGIBMGA000144-TA,BGIBMGA005641-TA,BGIBMGA007238-TA,Jnk,BGIBMGA007646-TA,BGIBMGA007730-TA,BGIBMGA013442-TA	EgMAP4K3,EgMAP2K6,EgMAP2K4,EgJNK,EgMAP2K7,EgMAP4K4,EgMAP3K4
GO:0048583	Regulation of response to stimulus	14	878	1.14	6.02e-13	BGIBMGA000144-TA,Mek,BGIBMGA002032-TA,P38mapk,BGIBMGA005641-TA,Erk,BGIBMGA007238-TA,BGIBMGA007646-TA,BGIBMGA007730-TA,raf,BGIBMGA008980-TA,ask1,BGIBMGA012976-TA,BGIBMGA013442-TA	EgMAP4K3,EgMAP2K1,EgMAP3K12,Egp38,EgMAP2K6,EgERK-1/2,EgMAP2K4,EgMAP2K7,EgMAP4K4,EgRaf-1/2,EgMAP3K7,EgMAP3K15,EgTAO,EgMAP3K4
GO:0010604	Positive regulation of macromolecule metabolic process	13	782	1.16	6.84e-12	BGIBMGA000144-TA,Mek,BGIBMGA002032-TA,BGIBMGA005641-TA,BGIBMGA007238-TA,Jnk,BGIBMGA007646-TA,BGIBMGA007730-TA,raf,BGIBMGA008980-TA,ask1,BGIBMGA012976-TA,BGIBMGA013442-TA	EgMAP4K3,EgMAP2K1,EgMAP3K12,EgMAP2K6,EgMAP2K4,EgJNK,EgMAP2K7,EgMAP4K4,EgRaf-1/2,EgMAP3K7,EgMAP3K15,EgTAO,EgMAP3K4
GO:0031325	Positive regulation of cellular metabolic process	13	802	1.14	9.26e-12	BGIBMGA000144-TA,Mek,BGIBMGA002032-TA,BGIBMGA005641-TA,BGIBMGA007238-TA,Jnk,BGIBMGA007646-TA,BGIBMGA007730-TA,raf,BGIBMGA008980-TA,ask1,BGIBMGA012976-TA,BGIBMGA013442-TA	EgMAP4K3,EgMAP2K1,EgMAP3K12,EgMAP2K6,EgMAP2K4,EgJNK,EgMAP2K7,EgMAP4K4,EgRaf-1/2,EgMAP3K7,EgMAP3K15,EgTAO,EgMAP3K4
GO:0010646	Regulation of cell communication	13	832	1.13	1.45e-11	BGIBMGA000144-TA,Mek,BGIBMGA002032-TA,BGIBMGA005641-TA,Erk,BGIBMGA007238-TA,BGIBMGA007646-TA,BGIBMGA007730-TA,raf,BGIBMGA008980-TA,ask1,BGIBMGA012976-TA,BGIBMGA013442-TA	EgMAP4K3,EgMAP2K1,EgMAP3K12,EgMAP2K6,EgERK-1/2,EgMAP2K4,EgMAP2K7,EgMAP4K4,EgRaf-1/2,EgMAP3K7,EgMAP3K15,EgTAO,EgMAP3K4
GO:0023051	Regulation of signaling	13	834	1.13	1.47e-11	BGIBMGA000144-TA,Mek,BGIBMGA002032-TA,BGIBMGA005641-TA,Erk,BGIBMGA007238-TA,BGIBMGA007646-TA,BGIBMGA007730-TA,raf,BGIBMGA008980-TA,ask1,BGIBMGA012976-TA,BGIBMGA013442-TA	EgMAP4K3,EgMAP2K1,EgMAP3K12,EgMAP2K6,EgERK-1/2,EgMAP2K4,EgMAP2K7,EgMAP4K4,EgRaf-1/2,EgMAP3K7,EgMAP3K15,EgTAO,EgMAP3K4
GO:0060255	Regulation of macromolecule metabolic process	16	2146	0.81	6.66e-11	BGIBMGA000144-TA,Mek,BGIBMGA002032-TA,P38mapk,BGIBMGA004222-TA,BGIBMGA005641-TA,Erk,BGIBMGA007238-TA,Jnk,BGIBMGA007646-TA,BGIBMGA007730-TA,raf,BGIBMGA008980-TA,ask1,BGIBMGA012976-TA,BGIBMGA013442-TA	EgMAP4K3,EgMAP2K1,EgMAP3K12,Egp38,EgMAPK15,EgMAP2K6,EgERK-1/2,EgMAP2K4,EgJNK,EgMAP2K7,EgMAP4K4,EgRaf-1/2,EgMAP3K7,EgMAP3K15,EgTAO,EgMAP3K4
GO:0048522	Positive regulation of cellular process	14	1462	0.92	4.64e-10	BGIBMGA000144-TA,Mek,BGIBMGA002032-TA,BGIBMGA005641-TA,Erk,BGIBMGA007238-TA,Jnk,BGIBMGA007646-TA,BGIBMGA007730-TA,raf,BGIBMGA008980-TA,ask1,BGIBMGA012976-TA,BGIBMGA013442-TA	EgMAP4K3,EgMAP2K1,EgMAP3K12,EgMAP2K6,EgERK-1/2,EgMAP2K4,EgJNK,EgMAP2K7,EgMAP4K4,EgRaf-1/2,EgMAP3K7,EgMAP3K15,EgTAO,EgMAP3K4
GO:0007254	JNK cascade	5	17	2.4	2.35e-09	BGIBMGA000144-TA,BGIBMGA007238-TA,Jnk,BGIBMGA007646-TA,BGIBMGA007730-TA	EgMAP4K3,EgMAP2K4,EgJNK,EgMAP2K7,EgMAP4K4
GO:0010033	Response to organic substance	9	381	1.31	9.86e-09	BGIBMGA000144-TA,Mek,Erk,BGIBMGA007238-TA,Jnk,BGIBMGA007646-TA,BGIBMGA007730-TA,raf,BGIBMGA012976-TA	EgMAP4K3,EgMAP2K1,EgERK-1/2,EgMAP2K4,EgJNK,EgMAP2K7,EgMAP4K4,EgRaf-1/2,EgTAO
GO:0046330	Positive regulation of jnk cascade	5	25	2.24	1.21e-08	BGIBMGA000144-TA,BGIBMGA007238-TA,BGIBMGA007646-TA,BGIBMGA007730-TA,BGIBMGA013442-TA	EgMAP4K3,EgMAP2K4,EgMAP2K7,EgMAP4K4,EgMAP3K4
GO:0048010	Vascular endothelial growth factor receptor signaling pathway	5	25	2.24	1.21e-08	Mek,Erk,Jnk,BGIBMGA007646-TA,raf	EgMAP2K1,EgERK-1/2,EgJNK,EgMAP2K7,EgRaf-1/2
GO:0071276	Cellular response to cadmium ion	4	6	2.76	1.94e-08	Erk,Jnk,BGIBMGA007646-TA,BGIBMGA013442-TA	EgERK-1/2,EgJNK,EgMAP2K7,EgMAP3K4
GO:0071243	Cellular response to arsenic-containing substance	4	7	2.69	2.97e-08	Erk,Jnk,BGIBMGA007646-TA,BGIBMGA013442-TA	EgERK-1/2,EgJNK,EgMAP2K7,EgMAP3K4
GO:0033209	Tumor necrosis factor-mediated signaling pathway	4	8	2.63	4.4e-08	BGIBMGA007238-TA,Jnk,BGIBMGA007646-TA,BGIBMGA007730-TA	EgMAP2K4,EgJNK,EgMAP2K7,EgMAP4K4
GO:0031323	Regulation of cellular metabolic process	14	2084	0.76	4.67e-08	BGIBMGA000144-TA,Mek,BGIBMGA002032-TA,BGIBMGA005641-TA,Erk,BGIBMGA007238-TA,Jnk,BGIBMGA007646-TA,BGIBMGA007730-TA,raf,BGIBMGA008980-TA,ask1,BGIBMGA012976-TA,BGIBMGA013442-TA	EgMAP4K3,EgMAP2K1,EgMAP3K12,EgMAP2K6,EgERK-1/2,EgMAP2K4,EgJNK,EgMAP2K7,EgMAP4K4,EgRaf-1/2,EgMAP3K7,EgMAP3K15,EgTAO,EgMAP3K4
GO:2000026	Regulation of multicellular organismal development	9	563	1.14	2.37e-07	P38mapk,BGIBMGA005641-TA,Erk,BGIBMGA007238-TA,Jnk,BGIBMGA007646-TA,BGIBMGA007730-TA,raf,BGIBMGA012976-TA	Egp38,EgMAP2K6,EgERK-1/2,EgMAP2K4,EgJNK,EgMAP2K7,EgMAP4K4,EgRaf-1/2,EgTAO
GO:0070887	Cellular response to chemical stimulus	8	375	1.26	2.56e-07	Mek,Erk,BGIBMGA007238-TA,Jnk,BGIBMGA007646-TA,BGIBMGA007730-TA,raf,BGIBMGA013442-TA	EgMAP2K1,EgERK-1/2,EgMAP2K4,EgJNK,EgMAP2K7,EgMAP4K4,EgRaf-1/2,EgMAP3K4
GO:0080134	Regulation of response to stress	7	241	1.4	3.8e-07	BGIBMGA000144-TA,P38mapk,Erk,BGIBMGA007238-TA,BGIBMGA007646-TA,BGIBMGA007730-TA,BGIBMGA013442-TA	EgMAP4K3,Egp38,EgERK-1/2,EgMAP2K4,EgMAP2K7,EgMAP4K4,EgMAP3K4
GO:0035330	Regulation of hippo signaling	5	56	1.89	3.85e-07	BGIBMGA000144-TA,BGIBMGA005641-TA,BGIBMGA007730-TA,BGIBMGA012976-TA,BGIBMGA013442-TA	EgMAP4K3,EgMAP2K6,EgMAP4K4,EgTAO,EgMAP3K4
GO:0051171	Regulation of nitrogen compound metabolic process	13	1955	0.76	3.85e-07	BGIBMGA000144-TA,Mek,BGIBMGA002032-TA,BGIBMGA005641-TA,Erk,BGIBMGA007238-TA,BGIBMGA007646-TA,BGIBMGA007730-TA,raf,BGIBMGA008980-TA,ask1,BGIBMGA012976-TA,BGIBMGA013442-TA	EgMAP4K3,EgMAP2K1,EgMAP3K12,EgMAP2K6,EgERK-1/2,EgMAP2K4,EgMAP2K7,EgMAP4K4,EgRaf-1/2,EgMAP3K7,EgMAP3K15,EgTAO,EgMAP3K4
GO:0071310	Cellular response to organic substance	7	243	1.39	3.9e-07	Mek,Erk,BGIBMGA007238-TA,Jnk,BGIBMGA007646-TA,BGIBMGA007730-TA,raf	EgMAP2K1,EgERK-1/2,EgMAP2K4,EgJNK,EgMAP2K7,EgMAP4K4,EgRaf-1/2
GO:0080090	Regulation of primary metabolic process	13	1990	0.75	4.61e-07	BGIBMGA000144-TA,Mek,BGIBMGA002032-TA,BGIBMGA005641-TA,Erk,BGIBMGA007238-TA,BGIBMGA007646-TA,BGIBMGA007730-TA,raf,BGIBMGA008980-TA,ask1,BGIBMGA012976-TA,BGIBMGA013442-TA	EgMAP4K3,EgMAP2K1,EgMAP3K12,EgMAP2K6,EgERK-1/2,EgMAP2K4,EgMAP2K7,EgMAP4K4,EgRaf-1/2,EgMAP3K7,EgMAP3K15,EgTAO,EgMAP3K4
GO:0002376	Immune system process	7	254	1.37	5.02e-07	Mek,BGIBMGA005641-TA,Erk,Jnk,BGIBMGA007646-TA,raf,BGIBMGA013442-TA	EgMAP2K1,EgMAP2K6,EgERK-1/2,EgJNK,EgMAP2K7,EgRaf-1/2,EgMAP3K4
GO:0042221	Response to chemical	10	895	0.98	5.65e-07	BGIBMGA000144-TA,Mek,Erk,BGIBMGA007238-TA,Jnk,BGIBMGA007646-TA,BGIBMGA007730-TA,raf,BGIBMGA012976-TA,BGIBMGA013442-TA	EgMAP4K3,EgMAP2K1,EgERK-1/2,EgMAP2K4,EgJNK,EgMAP2K7,EgMAP4K4,EgRaf-1/2,EgTAO,EgMAP3K4
GO:0030182	Neuron differentiation	9	648	1.08	6.79e-07	Mek,BGIBMGA002032-TA,Erk,BGIBMGA007238-TA,Jnk,BGIBMGA007646-TA,BGIBMGA007730-TA,raf,BGIBMGA012976-TA	EgMAP2K1,EgMAP3K12,EgERK-1/2,EgMAP2K4,EgJNK,EgMAP2K7,EgMAP4K4,EgRaf-1/2,EgTAO
GO:0065008	Regulation of biological quality	11	1351	0.85	1.64e-06	BGIBMGA000144-TA,BGIBMGA002032-TA,P38mapk,BGIBMGA004222-TA,BGIBMGA005641-TA,Erk,BGIBMGA007646-TA,BGIBMGA007730-TA,raf,BGIBMGA012976-TA,BGIBMGA013442-TA	EgMAP4K3,EgMAP3K12,Egp38,EgMAPK15,EgMAP2K6,EgERK-1/2,EgMAP2K7,EgMAP4K4,EgRaf-1/2,EgTAO,EgMAP3K4
GO:0070371	ERK1 and ERK2 cascade	3	4	2.81	2.31e-06	Mek,Erk,raf	EgMAP2K1,EgERK-1/2,EgRaf-1/2
GO:0048666	Neuron development	8	517	1.12	2.39e-06	Mek,BGIBMGA002032-TA,BGIBMGA007238-TA,Jnk,BGIBMGA007646-TA,BGIBMGA007730-TA,raf,BGIBMGA012976-TA	EgMAP2K1,EgMAP3K12,EgMAP2K4,EgJNK,EgMAP2K7,EgMAP4K4,EgRaf-1/2,EgTAO
GO:0045793	Positive regulation of cell size	4	30	2.06	2.83e-06	BGIBMGA000144-TA,BGIBMGA005641-TA,Erk,BGIBMGA013442-TA	EgMAP4K3,EgMAP2K6,EgERK-1/2,EgMAP3K4
GO:0007166	Cell surface receptor signaling pathway	7	341	1.25	3.18e-06	Mek,Erk,BGIBMGA007238-TA,Jnk,BGIBMGA007646-TA,BGIBMGA007730-TA,raf	EgMAP2K1,EgERK-1/2,EgMAP2K4,EgJNK,EgMAP2K7,EgMAP4K4,EgRaf-1/2
GO:0048468	Cell development	10	1087	0.9	3.18e-06	Mek,BGIBMGA002032-TA,BGIBMGA005641-TA,Erk,BGIBMGA007238-TA,Jnk,BGIBMGA007646-TA,BGIBMGA007730-TA,raf,BGIBMGA012976-TA	EgMAP2K1,EgMAP3K12,EgMAP2K6,EgERK-1/2,EgMAP2K4,EgJNK,EgMAP2K7,EgMAP4K4,EgRaf-1/2,EgTAO
GO:0030707	Ovarian follicle cell development	6	208	1.39	4.69e-06	Mek,Erk,Jnk,BGIBMGA007646-TA,raf,BGIBMGA012976-TA	EgMAP2K1,EgERK-1/2,EgJNK,EgMAP2K7,EgRaf-1/2,EgTAO
GO:0043507	Positive regulation of jun kinase activity	3	6	2.63	5.11e-06	BGIBMGA007238-TA,BGIBMGA007646-TA,BGIBMGA007730-TA	EgMAP2K4,EgMAP2K7,EgMAP4K4
GO:0008361	Regulation of cell size	5	110	1.59	7.16e-06	BGIBMGA000144-TA,BGIBMGA004222-TA,BGIBMGA005641-TA,Erk,BGIBMGA013442-TA	EgMAP4K3,EgMAPK15,EgMAP2K6,EgERK-1/2,EgMAP3K4
GO:0009790	Embryo development	7	425	1.15	1.23e-05	Mek,BGIBMGA005641-TA,Erk,Jnk,BGIBMGA007646-TA,BGIBMGA007730-TA,raf	EgMAP2K1,EgMAP2K6,EgERK-1/2,EgJNK,EgMAP2K7,EgMAP4K4,EgRaf-1/2
GO:0003006	Developmental process involved in reproduction	8	666	1.01	1.42e-05	Mek,BGIBMGA002032-TA,BGIBMGA005641-TA,Erk,Jnk,BGIBMGA007646-TA,raf,BGIBMGA012976-TA	EgMAP2K1,EgMAP3K12,EgMAP2K6,EgERK-1/2,EgJNK,EgMAP2K7,EgRaf-1/2,EgTAO
GO:0007276	Gamete generation	8	674	1.01	1.53e-05	Mek,BGIBMGA002032-TA,BGIBMGA005641-TA,Erk,Jnk,BGIBMGA007646-TA,raf,BGIBMGA012976-TA	EgMAP2K1,EgMAP3K12,EgMAP2K6,EgERK-1/2,EgJNK,EgMAP2K7,EgRaf-1/2,EgTAO
GO:0048477	Oogenesis	7	442	1.13	1.55e-05	Mek,BGIBMGA005641-TA,Erk,Jnk,BGIBMGA007646-TA,raf,BGIBMGA012976-TA	EgMAP2K1,EgMAP2K6,EgERK-1/2,EgJNK,EgMAP2K7,EgRaf-1/2,EgTAO
GO:0007354	Zygotic determination of anterior/posterior axis, embryo	3	10	2.41	1.56e-05	Mek,Erk,raf	EgMAP2K1,EgERK-1/2,EgRaf-1/2
GO:0043652	Engulfment of apoptotic cell	3	11	2.37	1.97e-05	Jnk,BGIBMGA007646-TA,BGIBMGA013442-TA	EgJNK,EgMAP2K7,EgMAP3K4
GO:0045229	External encapsulating structure organization	4	53	1.81	1.97e-05	Erk,Jnk,BGIBMGA007646-TA,raf	EgERK-1/2,EgJNK,EgMAP2K7,EgRaf-1/2
GO:0032989	Cellular component morphogenesis	7	465	1.11	2.11e-05	BGIBMGA002032-TA,Erk,Jnk,BGIBMGA007646-TA,BGIBMGA007730-TA,raf,BGIBMGA012976-TA	EgMAP3K12,EgERK-1/2,EgJNK,EgMAP2K7,EgMAP4K4,EgRaf-1/2,EgTAO
GO:0007304	Chorion-containing eggshell formation	4	61	1.75	3.27e-05	Erk,Jnk,BGIBMGA007646-TA,raf	EgERK-1/2,EgJNK,EgMAP2K7,EgRaf-1/2
GO:0009968	Negative regulation of signal transduction	6	303	1.23	3.45e-05	BGIBMGA000144-TA,BGIBMGA005641-TA,BGIBMGA007730-TA,raf,BGIBMGA012976-TA,BGIBMGA013442-TA	EgMAP4K3,EgMAP2K6,EgMAP4K4,EgRaf-1/2,EgTAO,EgMAP3K4
GO:0008543	Fibroblast growth factor receptor signaling pathway	3	16	2.21	4.57e-05	Mek,Erk,raf	EgMAP2K1,EgERK-1/2,EgRaf-1/2
GO:0008595	Anterior/posterior axis specification, embryo	4	68	1.7	4.57e-05	Mek,BGIBMGA005641-TA,Erk,raf	EgMAP2K1,EgMAP2K6,EgERK-1/2,EgRaf-1/2
GO:0048070	Regulation of developmental pigmentation	3	18	2.16	5.95e-05	P38mapk,BGIBMGA005641-TA,BGIBMGA007238-TA	Egp38,EgMAP2K6,EgMAP2K4
GO:0007173	Epidermal growth factor receptor signaling pathway	3	19	2.13	6.81e-05	Mek,Erk,raf	EgMAP2K1,EgERK-1/2,EgRaf-1/2
GO:0009611	Response to wounding	4	79	1.64	7.36e-05	BGIBMGA002032-TA,Jnk,BGIBMGA007646-TA,BGIBMGA007730-TA	EgMAP3K12,EgJNK,EgMAP2K7,EgMAP4K4
GO:0048523	Negative regulation of cellular process	9	1225	0.8	9.01e-05	BGIBMGA000144-TA,Mek,BGIBMGA004222-TA,BGIBMGA005641-TA,Erk,BGIBMGA007730-TA,raf,BGIBMGA012976-TA,BGIBMGA013442-TA	EgMAP4K3,EgMAP2K1,EgMAPK15,EgMAP2K6,EgERK-1/2,EgMAP4K4,EgRaf-1/2,EgTAO,EgMAP3K4
GO:0035332	Positive regulation of hippo signaling	3	23	2.05	0.00011	BGIBMGA000144-TA,BGIBMGA007730-TA,BGIBMGA012976-TA	EgMAP4K3,EgMAP4K4,EgTAO
GO:0007389	Pattern specification process	6	398	1.11	0.00013	Mek,BGIBMGA005641-TA,Erk,Jnk,BGIBMGA007646-TA,raf	EgMAP2K1,EgMAP2K6,EgERK-1/2,EgJNK,EgMAP2K7,EgRaf-1/2
GO:0060562	Epithelial tube morphogenesis	6	405	1.11	0.00014	Mek,Erk,Jnk,BGIBMGA007646-TA,BGIBMGA007730-TA,raf	EgMAP2K1,EgERK-1/2,EgJNK,EgMAP2K7,EgMAP4K4,EgRaf-1/2
GO:0010506	Regulation of autophagy	4	97	1.55	0.00015	Erk,Jnk,BGIBMGA007646-TA,raf	EgERK-1/2,EgJNK,EgMAP2K7,EgRaf-1/2
GO:0010927	Cellular component assembly involved in morphogenesis	4	98	1.55	0.00016	Erk,Jnk,BGIBMGA007646-TA,raf	EgERK-1/2,EgJNK,EgMAP2K7,EgRaf-1/2
GO:1901700	Response to oxygen-containing compound	5	237	1.26	0.0002	BGIBMGA000144-TA,Mek,Erk,Jnk,BGIBMGA012976-TA	EgMAP4K3,EgMAP2K1,EgERK-1/2,EgJNK,EgTAO
GO:0048668	Collateral sprouting	2	2	2.93	0.00024	BGIBMGA002032-TA,Jnk	EgMAP3K12,EgJNK
GO:0048682	Sprouting of injured axon	2	2	2.93	0.00024	BGIBMGA002032-TA,Jnk	EgMAP3K12,EgJNK
GO:0062197	Cellular response to chemical stress	3	31	1.92	0.00024	Erk,Jnk,BGIBMGA013442-TA	EgERK-1/2,EgJNK,EgMAP3K4
GO:0051707	Response to other organism	5	261	1.22	0.0003	Mek,P38mapk,Erk,Jnk,BGIBMGA007646-TA	EgMAP2K1,Egp38,EgERK-1/2,EgJNK,EgMAP2K7
GO:1903684	Regulation of border follicle cell migration	3	37	1.84	0.00037	Jnk,BGIBMGA007646-TA,BGIBMGA007730-TA	EgJNK,EgMAP2K7,EgMAP4K4
GO:0009605	Response to external stimulus	7	765	0.9	0.0004	Mek,P38mapk,BGIBMGA004222-TA,Erk,Jnk,BGIBMGA007646-TA,raf	EgMAP2K1,Egp38,EgMAPK15,EgERK-1/2,EgJNK,EgMAP2K7,EgRaf-1/2
GO:0060429	Epithelium development	7	766	0.9	0.0004	Mek,Erk,Jnk,BGIBMGA007646-TA,BGIBMGA007730-TA,raf,BGIBMGA012976-TA	EgMAP2K1,EgERK-1/2,EgJNK,EgMAP2K7,EgMAP4K4,EgRaf-1/2,EgTAO
GO:0016043	Cellular component organization	11	2481	0.58	0.00045	BGIBMGA000144-TA,BGIBMGA002032-TA,BGIBMGA004222-TA,BGIBMGA005641-TA,Erk,Jnk,BGIBMGA007646-TA,BGIBMGA007730-TA,raf,BGIBMGA012976-TA,BGIBMGA013442-TA	EgMAP4K3,EgMAP3K12,EgMAPK15,EgMAP2K6,EgERK-1/2,EgJNK,EgMAP2K7,EgMAP4K4,EgRaf-1/2,EgTAO,EgMAP3K4
GO:0045471	Response to ethanol	3	40	1.81	0.00045	BGIBMGA000144-TA,Erk,BGIBMGA012976-TA	EgMAP4K3,EgERK-1/2,EgTAO
GO:0051094	Positive regulation of developmental process	5	288	1.17	0.00045	BGIBMGA005641-TA,Erk,Jnk,BGIBMGA007646-TA,raf	EgMAP2K6,EgERK-1/2,EgJNK,EgMAP2K7,EgRaf-1/2
GO:0038066	p38MAPK cascade	2	4	2.63	0.00053	BGIBMGA005641-TA,BGIBMGA013442-TA	EgMAP2K6,EgMAP3K4
GO:0051240	Positive regulation of multicellular organismal process	5	299	1.16	0.00053	BGIBMGA005641-TA,Erk,Jnk,BGIBMGA007646-TA,raf	EgMAP2K6,EgERK-1/2,EgJNK,EgMAP2K7,EgRaf-1/2
GO:0006955	Immune response	4	144	1.38	0.00059	BGIBMGA005641-TA,Jnk,BGIBMGA007646-TA,BGIBMGA013442-TA	EgMAP2K6,EgJNK,EgMAP2K7,EgMAP3K4
GO:0046530	Photoreceptor cell differentiation	4	150	1.36	0.00068	Mek,Erk,BGIBMGA007730-TA,raf	EgMAP2K1,EgERK-1/2,EgMAP4K4,EgRaf-1/2
GO:0042706	Eye photoreceptor cell fate commitment	3	50	1.71	0.00078	Mek,Erk,raf	EgMAP2K1,EgERK-1/2,EgRaf-1/2
GO:0007560	Imaginal disc morphogenesis	5	333	1.11	0.00082	Erk,Jnk,BGIBMGA007646-TA,BGIBMGA007730-TA,raf	EgERK-1/2,EgJNK,EgMAP2K7,EgMAP4K4,EgRaf-1/2
GO:0060284	Regulation of cell development	5	335	1.11	0.00084	Erk,Jnk,BGIBMGA007646-TA,BGIBMGA007730-TA,raf	EgERK-1/2,EgJNK,EgMAP2K7,EgMAP4K4,EgRaf-1/2
GO:0048588	Developmental cell growth	3	54	1.68	0.00094	BGIBMGA002032-TA,Jnk,BGIBMGA007646-TA	EgMAP3K12,EgJNK,EgMAP2K7
GO:0009653	Anatomical structure morphogenesis	8	1266	0.74	0.00098	Mek,BGIBMGA002032-TA,Erk,Jnk,BGIBMGA007646-TA,BGIBMGA007730-TA,raf,BGIBMGA012976-TA	EgMAP2K1,EgMAP3K12,EgERK-1/2,EgJNK,EgMAP2K7,EgMAP4K4,EgRaf-1/2,EgTAO
GO:0009408	Response to heat	3	56	1.66	0.001	Jnk,BGIBMGA007646-TA,BGIBMGA013442-TA	EgJNK,EgMAP2K7,EgMAP3K4
GO:0007275	Multicellular organism development	10	2217	0.59	0.0011	Mek,BGIBMGA002032-TA,BGIBMGA005641-TA,Erk,BGIBMGA007238-TA,Jnk,BGIBMGA007646-TA,BGIBMGA007730-TA,raf,BGIBMGA012976-TA	EgMAP2K1,EgMAP3K12,EgMAP2K6,EgERK-1/2,EgMAP2K4,EgJNK,EgMAP2K7,EgMAP4K4,EgRaf-1/2,EgTAO
GO:0010720	Positive regulation of cell development	4	173	1.3	0.0011	Erk,Jnk,BGIBMGA007646-TA,raf	EgERK-1/2,EgJNK,EgMAP2K7,EgRaf-1/2
GO:0003002	Regionalization	5	364	1.07	0.0012	Mek,BGIBMGA005641-TA,Erk,BGIBMGA007646-TA,raf	EgMAP2K1,EgMAP2K6,EgERK-1/2,EgMAP2K7,EgRaf-1/2
GO:0009887	Animal organ morphogenesis	6	631	0.91	0.0013	Mek,Erk,Jnk,BGIBMGA007646-TA,BGIBMGA007730-TA,raf	EgMAP2K1,EgERK-1/2,EgJNK,EgMAP2K7,EgMAP4K4,EgRaf-1/2
GO:0002385	Mucosal immune response	2	8	2.33	0.0014	BGIBMGA005641-TA,BGIBMGA013442-TA	EgMAP2K6,EgMAP3K4
GO:0048754	Branching morphogenesis of an epithelial tube	3	63	1.61	0.0014	Mek,Erk,raf	EgMAP2K1,EgERK-1/2,EgRaf-1/2
GO:0048812	Neuron projection morphogenesis	5	377	1.06	0.0014	BGIBMGA002032-TA,Jnk,BGIBMGA007646-TA,BGIBMGA007730-TA,BGIBMGA012976-TA	EgMAP3K12,EgJNK,EgMAP2K7,EgMAP4K4,EgTAO
GO:0032501	Multicellular organismal process	11	2922	0.51	0.0018	BGIBMGA000144-TA,Mek,BGIBMGA002032-TA,BGIBMGA005641-TA,Erk,BGIBMGA007238-TA,Jnk,BGIBMGA007646-TA,BGIBMGA007730-TA,raf,BGIBMGA012976-TA	EgMAP4K3,EgMAP2K1,EgMAP3K12,EgMAP2K6,EgERK-1/2,EgMAP2K4,EgJNK,EgMAP2K7,EgMAP4K4,EgRaf-1/2,EgTAO
GO:0007030	Golgi organization	3	73	1.55	0.002	BGIBMGA000144-TA,BGIBMGA002032-TA,BGIBMGA004222-TA	EgMAP4K3,EgMAP3K12,EgMAPK15
GO:0060560	Developmental growth involved in morphogenesis	3	76	1.53	0.0022	BGIBMGA002032-TA,Jnk,BGIBMGA007646-TA	EgMAP3K12,EgJNK,EgMAP2K7
GO:0009267	Cellular response to starvation	3	79	1.51	0.0024	BGIBMGA004222-TA,Erk,raf	EgMAPK15,EgERK-1/2,EgRaf-1/2
GO:0048598	Embryonic morphogenesis	4	218	1.2	0.0024	Jnk,BGIBMGA007646-TA,BGIBMGA007730-TA,raf	EgJNK,EgMAP2K7,EgMAP4K4,EgRaf-1/2
GO:0048513	Animal organ development	7	1064	0.75	0.0025	Mek,Erk,Jnk,BGIBMGA007646-TA,BGIBMGA007730-TA,raf,BGIBMGA012976-TA	EgMAP2K1,EgERK-1/2,EgJNK,EgMAP2K7,EgMAP4K4,EgRaf-1/2,EgTAO
GO:0098542	Defense response to other organism	4	224	1.19	0.0026	Mek,Erk,Jnk,BGIBMGA007646-TA	EgMAP2K1,EgERK-1/2,EgJNK,EgMAP2K7
GO:0016242	Negative regulation of macroautophagy	2	14	2.09	0.0032	Erk,raf	EgERK-1/2,EgRaf-1/2
GO:0034614	Cellular response to reactive oxygen species	2	14	2.09	0.0032	Erk,Jnk	EgERK-1/2,EgJNK
GO:0042461	Photoreceptor cell development	3	88	1.47	0.0032	Mek,BGIBMGA007730-TA,raf	EgMAP2K1,EgMAP4K4,EgRaf-1/2
GO:0046534	Positive regulation of photoreceptor cell differentiation	2	14	2.09	0.0032	Erk,raf	EgERK-1/2,EgRaf-1/2
GO:0016477	Cell migration	4	255	1.13	0.004	Mek,Jnk,BGIBMGA007646-TA,raf	EgMAP2K1,EgJNK,EgMAP2K7,EgRaf-1/2
GO:0019731	Antibacterial humoral response	2	16	2.03	0.004	Jnk,BGIBMGA007646-TA	EgJNK,EgMAP2K7
GO:0036335	Intestinal stem cell homeostasis	2	16	2.03	0.004	BGIBMGA007646-TA,BGIBMGA012976-TA	EgMAP2K7,EgTAO
GO:0045666	Positive regulation of neuron differentiation	3	96	1.43	0.004	Erk,Jnk,raf	EgERK-1/2,EgJNK,EgRaf-1/2
GO:0006915	Apoptotic process	3	100	1.41	0.0044	BGIBMGA000144-TA,BGIBMGA012976-TA,BGIBMGA013442-TA	EgMAP4K3,EgTAO,EgMAP3K4
GO:0048808	Male genitalia morphogenesis	2	17	2.01	0.0044	Jnk,BGIBMGA007646-TA	EgJNK,EgMAP2K7
GO:0007391	Dorsal closure	3	104	1.39	0.0048	Jnk,BGIBMGA007646-TA,BGIBMGA007730-TA	EgJNK,EgMAP2K7,EgMAP4K4
GO:0009617	Response to bacterium	3	110	1.37	0.0056	P38mapk,Jnk,BGIBMGA007646-TA	Egp38,EgJNK,EgMAP2K7
GO:0008286	Insulin receptor signaling pathway	2	21	1.91	0.0062	Mek,Erk	EgMAP2K1,EgERK-1/2
GO:0008340	Determination of adult lifespan	3	114	1.35	0.0062	Mek,Erk,BGIBMGA007646-TA	EgMAP2K1,EgERK-1/2,EgMAP2K7
GO:0032879	Regulation of localization	5	553	0.89	0.0065	BGIBMGA004222-TA,Jnk,BGIBMGA007646-TA,BGIBMGA007730-TA,BGIBMGA012976-TA	EgMAPK15,EgJNK,EgMAP2K7,EgMAP4K4,EgTAO
GO:0040008	Regulation of growth	4	297	1.06	0.0066	BGIBMGA000144-TA,BGIBMGA005641-TA,raf,BGIBMGA012976-TA	EgMAP4K3,EgMAP2K6,EgRaf-1/2,EgTAO
GO:1901701	Cellular response to oxygen-containing compound	3	119	1.34	0.0068	Mek,Erk,Jnk	EgMAP2K1,EgERK-1/2,EgJNK
GO:0010243	Response to organonitrogen compound	3	122	1.33	0.0072	Mek,Erk,BGIBMGA012976-TA	EgMAP2K1,EgERK-1/2,EgTAO
GO:0006979	Response to oxidative stress	3	124	1.32	0.0075	Erk,Jnk,BGIBMGA013442-TA	EgERK-1/2,EgJNK,EgMAP3K4
GO:0035166	Post-embryonic hemopoiesis	2	24	1.86	0.0077	Erk,raf	EgERK-1/2,EgRaf-1/2
GO:0070328	Triglyceride homeostasis	2	24	1.86	0.0077	BGIBMGA000144-TA,BGIBMGA007646-TA	EgMAP4K3,EgMAP2K7
GO:0051607	Defense response to virus	2	26	1.82	0.0087	Mek,Erk	EgMAP2K1,EgERK-1/2
GO:0001751	Compound eye photoreceptor cell differentiation	3	134	1.28	0.009	Mek,Erk,raf	EgMAP2K1,EgERK-1/2,EgRaf-1/2
GO:0009628	Response to abiotic stimulus	4	330	1.02	0.0091	Mek,Jnk,BGIBMGA007646-TA,BGIBMGA013442-TA	EgMAP2K1,EgJNK,EgMAP2K7,EgMAP3K4
GO:0048149	Behavioral response to ethanol	2	31	1.74	0.0117	BGIBMGA000144-TA,Erk	EgMAP4K3,EgERK-1/2
GO:0040014	Regulation of multicellular organism growth	2	32	1.73	0.0122	BGIBMGA005641-TA,raf	EgMAP2K6,EgRaf-1/2
GO:0048675	Axon extension	2	32	1.73	0.0122	Jnk,BGIBMGA007646-TA	EgJNK,EgMAP2K7
GO:0051960	Regulation of nervous system development	4	364	0.98	0.0126	Erk,Jnk,raf,BGIBMGA012976-TA	EgERK-1/2,EgJNK,EgRaf-1/2,EgTAO
GO:0048667	Cell morphogenesis involved in neuron differentiation	4	368	0.97	0.0129	BGIBMGA002032-TA,Jnk,BGIBMGA007646-TA,BGIBMGA007730-TA	EgMAP3K12,EgJNK,EgMAP2K7,EgMAP4K4
GO:0007610	Behavior	4	374	0.96	0.0135	BGIBMGA000144-TA,BGIBMGA002032-TA,Erk,Jnk	EgMAP4K3,EgMAP3K12,EgERK-1/2,EgJNK
GO:0035331	Negative regulation of hippo signaling	2	35	1.69	0.0138	BGIBMGA005641-TA,BGIBMGA013442-TA	EgMAP2K6,EgMAP3K4
GO:1903688	Positive regulation of border follicle cell migration	2	35	1.69	0.0138	Jnk,BGIBMGA007646-TA	EgJNK,EgMAP2K7
GO:0006582	Melanin metabolic process	2	37	1.67	0.0151	Jnk,BGIBMGA007646-TA	EgJNK,EgMAP2K7
GO:0010508	Positive regulation of autophagy	2	40	1.63	0.0172	Jnk,BGIBMGA007646-TA	EgJNK,EgMAP2K7
GO:0046777	Protein autophosphorylation	2	48	1.55	0.0239	BGIBMGA002032-TA,raf	EgMAP3K12,EgRaf-1/2
GO:0071214	Cellular response to abiotic stimulus	2	48	1.55	0.0239	Mek,BGIBMGA013442-TA	EgMAP2K1,EgMAP3K4
GO:0007616	Long-term memory	2	52	1.52	0.0276	BGIBMGA002032-TA,Jnk	EgMAP3K12,EgJNK
GO:0042592	Homeostatic process	4	468	0.87	0.0285	BGIBMGA000144-TA,BGIBMGA007646-TA,raf,BGIBMGA012976-TA	EgMAP4K3,EgMAP2K7,EgRaf-1/2,EgTAO
GO:0048638	Regulation of developmental growth	3	224	1.06	0.0329	BGIBMGA005641-TA,raf,BGIBMGA012976-TA	EgMAP2K6,EgRaf-1/2,EgTAO
GO:0060541	Respiratory system development	3	225	1.06	0.0332	Mek,Erk,raf	EgMAP2K1,EgERK-1/2,EgRaf-1/2
GO:0042060	Wound healing	2	60	1.46	0.0352	Jnk,BGIBMGA007646-TA	EgJNK,EgMAP2K7
GO:0016319	Mushroom body development	2	70	1.39	0.0462	Jnk,BGIBMGA012976-TA	EgJNK,EgTAO
GO:0048878	Chemical homeostasis	3	261	1	0.0486	BGIBMGA000144-TA,BGIBMGA007646-TA,raf	EgMAP4K3,EgMAP2K7,EgRaf-1/2
